# Supplementary material for: Impact of disease manifestations on first biologic drug survival in axial spondyloarthritis: a real-life Canadian study
Source: Rheumatol Adv Pract. 2025 Jan 8;9(1):rkaf004. doi: 10.1093/rap/rkaf004 (PMC11780884; doi:10.1093/rap/rkaf004)
Supplement: rkaf004_Supplementary_Data [file rkaf004_supplementary_data.zip]

Archive with 1 entries (1 files):
- 00c0b_24-176 Supplementary Material.docx
